# Supplementary material for: Conceptualization of Biomimicry in Engineering Context among Undergraduate and High School Students: An International Interdisciplinary Exploration
Source: Biomimetics (Basel). 2023 Mar 17;8(1):125. doi: 10.3390/biomimetics8010125 (PMC10046154; doi:10.3390/biomimetics8010125)
Supplement: Supplementary file 1 [file biomimetics-08-00125-s001.zip]

Archive with 1 entries (1 files):
- biomimetics-2218765-supplementary.pdf
